# Supplementary material for: Critical Role of the Presynaptic Protein CAST in Maintaining the Photoreceptor Ribbon Synapse Triad
Source: Int J Mol Sci. 2023 Apr 14;24(8):7251. doi: 10.3390/ijms24087251 (PMC10138387; doi:10.3390/ijms24087251)
Supplement: Supplementary file 1 [file ijms-24-07251-s001.zip]

Archive with 1 entries (1 files):
- ijms-2293613-supplementary.pdf
